# Supplementary material for: Responses to Success: Seeking Pleasant Experiences before a Task Is Complete?
Source: PLoS One. 2015 Aug 21;10(8):e0135952. doi: 10.1371/journal.pone.0135952 (PMC4546587; doi:10.1371/journal.pone.0135952)
Supplement: S1 Dataset — (ZIP) [file pone.0135952.s001.zip]

Archive with 3 entries (3 files):
- Supporting information/Study 1_dataset.sav
- Supporting information/Study 2_dataset.sav
- Supporting information/Study 2_dataset_pretest.sav
